# Supplementary material for: Repeat expansions in Parkinson’s disease and parkinsonism across ancestries: insights from a global genetic cohort
Source: medRxiv. 2026 Jun 22:2026.06.12.26354932. Preprint. [Version 1] doi: 10.64898/2026.06.12.26354932 (PMC13321217; doi:10.64898/2026.06.12.26354932)
Supplement: Supplement 1 [file media-1.xlsx]

## Sheet: ST1
Supplementary Table 1. Summary of genes included in this study.
Gene	Disease	Inheritance	Gene Region	Repeat unit	hg38 coordinates	Pathogenic repeat threshold	Intermediate/reduced penetrance range	Dataset screened
AR	Spinal and bulbar muscular atrophy	XR	coding	GCA	chrX:67545316-67545385	38	35-37	CES, WGS
ATN1	Dentatorubral-pallidoluysian atrophy	AD	coding	CAG	chr12:6936716-6936773	48	36-47	CES, WGS
ATXN1	Spinocerebellar ataxia 1	AD	coding	CTG	chr6:16327633-16327723	45	36-44	CES, WGS
ATXN2	Spinocerebellar ataxia 2	AD	coding	GCT	chr12:111598949-111599018	35	32-34	CES, WGS
ATXN3	Spinocerebellar ataxia 3	AD	coding	CTG	chr14:92071010-92071040	60	45-59	WGS
ATXN7	Spinocerebellar ataxia 7	AD	coding	GCA	chr3:63912684-63912714	37	28-36	CES, WGS
CACNA1A	Spinocerebellar ataxia 6	AD	coding	CTG	chr19:13207858-13207897	20	19	CES, WGS
HTT	Huntington's disease	AD	coding	CAG	chr4:3074876-3074933	40	36-39	WGS
JPH3	Huntington disease-like 2	AD	coding	CTG	chr16:87604287-87604329	40	29-39	CES, WGS
TBP	Spinocerebellar ataxia 17	AD	coding	CAG	chr6:170561906-170562017	49	41-48	CES, WGS
THAP11	Spinocerebellar Ataxia	AD	coding	CAG	chr16:67842863-67842950	45	NA	WGS
ZFHX3	Spinocerebellar ataxia 4	AD	coding	GCC	chr16:72787694-72787757	41	NA	WGS

## Sheet: ST2
Supplementary Table 2. PCR primers and conditions used to validate ExpansionHunter determined repeat sizes.
Gene	Primer	Sequence 5’ >3’	PCR reactions	Thermocycler protocol
AR	Forward	CGGGCCCCAGGCACCCAGA	30 ng genomic DNA with 1 μl 10x MgCl2-containing buffer, 2 μl 1 mM dNTPs, 4 pmol each of sequence-specific forward and reverse primers, and 0.35 U Taq polymerase; water was added to a final reaction volume of 10 μl.	- 95°C, 5 min - 30 cycles: 95°C 30sec 66°C 30 sec 72°C 1 min - 72°C, 10 min
	Reverse	GCTGTGAAGGTTGCTGTTCCTCAT
ATXN1	Forward	CAACATGGGCAGTCTGAG	30 ng genomic DNA with 1 μl 10x MgCl2-containing buffer, 2 μl 1 mM dNTPs, 4 pmol each of sequence-specific forward and reverse primers, 0.5 ul DMSO, and 0.35 U Taq polymerase; water was added to a final reaction volume of 10 μl.	- 95°C, 5 min - 30 cycles: 95°C 30sec 60°C 30 sec 72°C 1 min - 72°C, 10 min
	Reverse	AACTGGAAATGTGGACGTAC
ATXN2	Forward	CGTGCGAGCCGGTGTATGGG	30 ng genomic DNA with 1 μl 10x MgCl2-containing buffer, 2 μl 1 mM dNTPs, 4 pmol each of sequence-specific forward and reverse primers, 0.75 ul DMSO, and 0.35 U Taq polymerase; water was added to a final reaction volume of 10 μl.	- 95°C, 5 min - 35 cycles: 95°C 30sec 65°C 30 sec 72°C 1 min - 72°C, 10 min
	Reverse	GGCGACGCTAGAAGGCCGCT
ATXN3	Forward	TGGCCTTTCACATGGATGTGAA	30 ng genomic DNA with 1 μl 10x MgCl2-containing buffer, 2 μl 1 mM dNTPs, 4 pmol each of sequence-specific forward and reverse primers, 0.5 ul DMSO, and 0.35 U Taq polymerase; water was added to a final reaction volume of 10 μl.	- 95°C, 5 min - 35 cycles: 95°C 30sec 56°C 30 sec 72°C 1 min - 72°C, 10 min
	Reverse	CCAGTGACTACTTTGATTCG
CACNA1A	Forward	CACGTGTCCTATTCCCCTGTGATCC	30 ng genomic DNA with 1 μl 10x MgCl2-containing buffer, 2 μl 1 mM dNTPs, 4 pmol each of sequence-specific forward and reverse primers, 0.2 ul DMSO, and 0.35 U Taq polymerase; water was added to a final reaction volume of 10 μl.	- 95°C, 5 min - 35 cycles: 95°C 30sec 60°C 30 sec 72°C 1 min - 72°C, 10 min
	Reverse	TGGGTACCTCCGAGGGCCGCTGG
HTT	Forward	GGCGGCTGAGGAAGCTGAGGA	50 ng/µl genomic DNA(2µl) with 2,5 μl 10x MgCl2-containing buffer, 0,5 μl 10 mM dNTPs, 0,5µl 10 pmol each of sequence-specific forward and reverse primers, and 0.1µl of 5 U/µl Taq polymerase; 3,0µl DMSO; water was added to a final reaction volume of 25 μl.	- 95°C, 5 min - 30 cycles: 95°C 30sec 54°C 30 sec 72°C 1 min - 72°C, 7 min
	Reverse	ATGGCGACCCTGGAAAAGCTGATGAA
TBP	Forward	AGCAGCCAGCCTAACCTG	30 ng genomic DNA with 1 μl 10x MgCl2-containing buffer, 2 μl 1 mM dNTPs, 4 pmol each of sequence-specific forward and reverse primers, and 0.35 U Taq polymerase; water was added to a final reaction volume of 10 μl.	- 95°C, 5 min - 30 cycles: 95°C 30sec 62°C 30 sec 72°C 1 min - 72°C, 10 min
	Reverse	GCGGTACAATCCCAGAACTC
THAP11	Forward	CAAAGGACGCTGAGTTGC	30 ng genomic DNA with 1 μl 10x MgCl2-containing buffer, 2 μl 1 mM dNTPs, 4 pmol each of sequence-specific forward and reverse primers, and 0.35 U Taq polymerase; water was added to a final reaction volume of 10 μl.	- 95°C, 5 min - 35 cycles: 95°C 30sec 56°C 30 sec 72°C 1 min - 72°C, 10 min
	Reverse	AGCAGATACCAGGTTCGG

## Sheet: ST3
Supplementary Table 3. Summary of pathogenic expansion detected in the WGS dataset across genetic ancestries and phenotypes.
Gene	Phenotype	AAC	AFR	AJ	AMR	CAH	CAS	EAS	EUR	FIN	MDE	SAS
AR	PD	0/153 (0.00%)	0/833 (0.00%)	0/745 (0.00%)	0/294 (0.00%)	0/110 (0.00%)	0/347 (0.00%)	0/1859 (0.00%)	0/8589 (0.00%)	0/26 (0.00%)	0/492 (0.00%)	0/285 (0.00%)
	Atypical	0/2 (0.00%)	0/10 (0.00%)	0/137 (0.00%)	NA	0/6 (0.00%)	0/5 (0.00%)	0/294 (0.00%)	0/4205 (0.00%)	0/4 (0.00%)	0/13 (0.00%)	0/53 (0.00%)
	Control	0/147 (0.00%)	0/888 (0.00%)	0/759 (0.00%)	0/35 (0.00%)	0/44 (0.00%)	0/360 (0.00%)	0/389 (0.00%)	1/7403 (0.01%)	0/7 (0.00%)	0/313 (0.00%)	0/46 (0.00%)
ATXN1	PD	0/153 (0.00%)	0/833 (0.00%)	0/745 (0.00%)	0/294 (0.00%)	0/110 (0.00%)	0/347 (0.00%)	0/1859 (0.00%)	1/8591 (0.01%)	0/26 (0.00%)	0/492 (0.00%)	0/284 (0.00%)
	Atypical	0/2 (0.00%)	0/10 (0.00%)	0/137 (0.00%)	NA	0/6 (0.00%)	0/5 (0.00%)	0/294 (0.00%)	0/4204 (0.00%)	0/4 (0.00%)	0/13 (0.00%)	0/53 (0.00%)
	Control	0/147 (0.00%)	0/887 (0.00%)	0/759 (0.00%)	0/35 (0.00%)	0/44 (0.00%)	0/361 (0.00%)	0/390 (0.00%)	0/7403 (0.00%)	0/7 (0.00%)	0/313 (0.00%)	0/46 (0.00%)
ATXN2	PD	0/153 (0.00%)	1/833 (0.12%)	0/745 (0.00%)	0/294 (0.00%)	0/110 (0.00%)	0/348 (0.00%)	12/1859 (0.65%)	13/8589 (0.15%)	0/26 (0.00%)	1/492 (0.20%)	0/285 (0.00%)
	Atypical	0/2 (0.00%)	0/10 (0.00%)	0/137 (0.00%)	NA	0/6 (0.00%)	0/5 (0.00%)	0/294 (0.00%)	1/4205 (0.02%)a	0/4 (0.00%)	0/13 (0.00%)	0/53 (0.00%)
	Control	0/147 (0.00%)	1/886 (0.11%)	0/759 (0.00%)	0/35 (0.00%)	0/44 (0.00%)	0/361 (0.00%)	0/390 (0.00%)	0/7403 (0.00%)	0/7 (0.00%)	0/313 (0.00%)	0/46 (0.00%)
ATXN3	PD	0/153 (0.00%)	3/830 (0.36%)	0/745 (0.00%)	0/294 (0.00%)	0/110 (0.00%)	0/348 (0.00%)	1/1859 (0.05%)	0/8591 (0.00%)	0/26 (0.00%)	0/492 (0.00%)	0/285 (0.00%)
	Atypical	0/2 (0.00%)	0/10 (0.00%)	0/137 (0.00%)	NA	0/6 (0.00%)	0/5 (0.00%)	0/294 (0.00%)	0/4205 (0.00%)	0/4 (0.00%)	0/13 (0.00%)	0/53 (0.00%)
	Control	0/147 (0.00%)	1/888 (0.11%)	0/759 (0.00%)	0/35 (0.00%)	0/44 (0.00%)	0/361 (0.00%)	0/390 (0.00%)	0/7404 (0.00%)	0/7 (0.00%)	0/313 (0.00%)	0/46 (0.00%)
CACNA1A	PD	0/153 (0.00%)	0/833 (0.00%)	0/745 (0.00%)	1/294 (0.34%)	0/110 (0.00%)	0/348 (0.00%)	5/1857 (0.27%)	4/8590 (0.05%)	0/26 (0.00%)	0/492 (0.00%)	0/285 (0.00%)
	Atypical	0/2 (0.00%)	0/10 (0.00%)	0/137 (0.00%)	NA	0/6 (0.00%)	0/5 (0.00%)	1/294 (0.34%)	1/4205 (0.02%)b	0/4 (0.00%)	0/13 (0.00%)	0/53 (0.00%)
	Control	0/147 (0.00%)	0/886 (0.00%)	0/759 (0.00%)	0/35 (0.00%)	0/44 (0.00%)	0/361 (0.00%)	1/390 (0.26%)	1/7403 (0.01%)	0/7 (0.00%)	0/313 (0.00%)	0/46 (0.00%)
HTT	PD	0/153 (0.00%)	0/833 (0.00%)	0/745 (0.00%)	0/294 (0.00%)	0/110 (0.00%)	0/343 (0.00%)	0/1859 (0.00%)	0/8589 (0.00%)	0/26 (0.00%)	0/491 (0.00%)	0/285 (0.00%)
	Atypical	0/2 (0.00%)	0/10 (0.00%)	0/137 (0.00%)	NA	0/6 (0.00%)	0/5 (0.00%)	0/294 (0.00%)	3/4205 (0.07%)c	0/4 (0.00%)	0/13 (0.00%)	0/53 (0.00%)
	Control	0/147 (0.00%)	0/887 (0.00%)	0/759 (0.00%)	0/35 (0.00%)	0/44 (0.00%)	0/360 (0.00%)	0/390 (0.00%)	0/7404 (0.00%)	0/7 (0.00%)	0/313 (0.00%)	0/46 (0.00%)
THAP11	PD	0/153 (0.00%)	0/833 (0.00%)	0/745 (0.00%)	0/294 (0.00%)	0/110 (0.00%)	0/348 (0.00%)	1/1857 (0.05%)	0/8591 (0.00%)	0/26 (0.00%)	0/492 (0.00%)	0/285 (0.00%)
	Atypical	0/2 (0.00%)	0/10 (0.00%)	0/137 (0.00%)	NA	0/6 (0.00%)	0/5 (0.00%)	0/294 (0.00%)	0/4205 (0.00%)	0/4 (0.00%)	0/13 (0.00%)	0/53 (0.00%)
	Control	0/147 (0.00%)	0/887 (0.00%)	0/759 (0.00%)	0/35 (0.00%)	0/44 (0.00%)	0/361 (0.00%)	0/390 (0.00%)	0/7404 (0.00%)	0/7 (0.00%)	0/313 (0.00%)	0/46 (0.00%)
a: 1 DLB
b: 1 PSP
c: 2 CBS and 1 MSA

## Sheet: ST4
Supplementary Table 4. Threshold-based association between repeat expansions and PD risk in the European population.
Gene	Threshold Cutoff	PD Carriers (n)	PD Non-Carriers (n)	Control Carriers (n)	Control Non-Carriers (n)	P Value	Odds Ratio	Confidence interval (95%)
ATXN2	≥30	53	8060	28	6751	0.024	1.692	1.071-2.728
ATXN2	≥31	36	8077	19	6760	0.0972	1.599	0.92-2.862
ATXN2	≥32	26	8088	5	6774	0.000567*	4.248	1.798-12.053
ATXN2	≥33	17	8098	1	6778	0.000173*	10.953	2.708-100.065
ATXN2	≥34	14	8101	0	6779	0.00012*	27.548	3.591-3540.259
ATXN2	≥35	11	8104	0	6779	0.00102*	20.542	2.62-2648.66
CACNA1A	≥17	7	8109	5	6774	0.703	1.242	0.407-4.03
CACNA1A	≥18	6	8110	3	6776	0.474	1.603	0.447-6.821
CACNA1A	≥19	5	8111	1	6778	0.195	3.029	0.592-29.854
CACNA1A	≥20	4	8112	1	6778	0.283	2.612	0.473-26.36
CACNA1A	≥21	3	8113	1	6778	0.404	2.202	0.355-22.97
CACNA1A	≥22	3	8113	1	6778	0.404	2.202	0.355-22.97
HTT	≥27	496	7611	405	6372	0.529	1.045	0.91-1.201
HTT	≥28	371	7738	290	6488	0.248	1.099	0.936-1.291
HTT	≥29	276	7836	210	6569	0.147	1.148	0.953-1.384
HTT	≥30	195	7917	137	6642	0.0652	1.235	0.987-1.55
HTT	≥31	127	7987	95	6684	0.376	1.131	0.861-1.491
HTT	≥32	90	8025	62	6717	0.189	1.248	0.897-1.745
HTT	≥33	58	8057	44	6736	0.376	1.198	0.804-1.799
HTT	≥34	44	8071	25	6755	0.0584	1.607	0.984-2.682
HTT	≥35	23	8092	18	6762	0.698	1.131	0.608-2.135
HTT	≥36	16	8099	13	6767	0.709	1.15	0.551-2.441
HTT	≥37	8	8107	7	6773	0.874	1.085	0.392-3.066
HTT	≥38	6	8109	5	6775	0.901	1.077	0.332-3.623
HTT	≥39	4	8111	1	6779	0.218	3.012	0.538-30.637
ATXN1	≥30	6647	1335	5589	1170	0.2	1.059	0.97-1.157
ATXN1	≥31	3246	4808	2742	4029	0.872	1.006	0.94-1.076
ATXN1	≥32	2241	5830	1820	4955	0.206	1.049	0.974-1.13
ATXN1	≥33	963	7134	787	5992	0.447	1.041	0.939-1.153
ATXN1	≥34	595	7509	495	6284	0.559	1.038	0.915-1.179
ATXN1	≥35	472	7635	378	6401	0.274	1.083	0.939-1.249
ATXN1	≥36	307	7802	244	6535	0.273	1.102	0.926-1.314
ATXN1	≥37	49	8067	40	6739	0.517	1.151	0.753-1.768
ATXN1	≥38	24	8093	21	6758	0.91	1.035	0.573-1.882
ATXN1	≥39	13	8104	8	6771	0.441	1.405	0.596-3.5
TBP	≥38	5806	2189	4942	1820	0.367	0.966	0.896-1.041
TBP	≥39	1457	6632	1239	5536	0.955	1.002	0.92-1.092
TBP	≥40	345	7760	269	6508	0.0958	1.152	0.975-1.361
TBP	≥41	95	8020	70	6710	0.251	1.204	0.878-1.658
TBP	≥42	44	8072	30	6750	0.181	1.378	0.862-2.23
TBP	≥43	21	8096	16	6764	0.469	1.273	0.663-2.489
TBP	≥44	10	8107	9	6771	0.851	1.09	0.439-2.74
TBP	≥45	6	8111	5	6775	0.929	1.054	0.326-3.525
TBP	≥46	2	8115	2	6778	0.93	0.923	0.139-6.109
TBP	≥47	1	8116	1	6779	0.953	1.071	0.086-13.292
* significant P value after Bonferroni correction

## Sheet: ST5
Supplementary Table 5. Demographic and clinical characteristics of intermediate ATXN2 repeat expansion carriers.
GP2ID	Genotype	CAA interruption (n)	Method	Ancestry	Gender	Age	Phenotype	AAO	AAD	Family history PD	Family history Other
GP2-ID-68	22/33	2	WGS	EUR	Female	90-94	Control	NA	NA	NA	NA
GP2-ID-69	22/32	1	WGS	EUR	Female	80-84	Control	NA	NA	NA	NA
GP2-ID-70	22/32	1	WGS	EUR	Female	85-89	Control	NA	NA	NA	NA
GP2-ID-71	22/33	2	WGS	EUR	Female	NA	PD	NA	50	Not Reported	NA
GP2-ID-72	23/32	2	WGS	AAC	Male	75-79	PD	66	68	No	NA
GP2-ID-73	15/32	2	WGS	AFR	Male	55-59	PD	54	55	No	NA
GP2-ID-74	23/32	1	WGS	AAC	Male	65-69	Control	NA	NA	No	NA
GP2-ID-75	22/32	1	WGS	CAS	Male	65-69	PD	NA	NA	Not Reported	NA
GP2-ID-76	22/32	1	WGS	EUR	Male	45-49	PD	33	NA	No	NA
GP2-ID-77	23/33	1	WGS	AAC	Female	45-49	PD	36	NA	No	NA
GP2-ID-78	22/32	3	WGS	EUR	Female	65-69	PD	38	38	No	NA
GP2-ID-79	23/32	1	WGS	AAC	Female	80-84	Control	NA	NA	No	NA
GP2-ID-80	22/32	2	WGS	EUR	Female	60-64	PD	NA	48	Yes	NA
GP2-ID-81	22/32	4	WGS	EUR	Male	80-84	PD	NA	79	No	NA
GP2-ID-82	22/32	1	WGS	AFR	Male	65-69	PD	61	67	Yes	NA
GP2-ID-83	22/34	2	WGS	AFR	Female	65-69	PD	54	NA	No	NA
GP2-ID-84	22/32	1	WGS	AFR	Male	75-79	PD	54	NA	No	NA
GP2-ID-85	22/32	2	WGS	AMR	Male	NA	PD	NA	NA	Not Reported	NA
GP2-ID-86	22/32	2	WGS	EAS	Female	60-64	PD	48	48	No	Unknown
GP2-ID-87	22/32	1	WGS	EAS	Female	65-69	PD	60	60	Yes	Unknown
GP2-ID-88	22/34	0	WGS	EAS	Female	60-64	PD	61	61	Yes	Unknown
GP2-ID-89	23/33	1	WGS	EUR	Male	75-79	DLB	NA	NA	No	NA
GP2-ID-90	22/33	1	WGS	EUR	Male	70-74	DLB	NA	NA	No	NA
GP2-ID-91	22/32	0	WGS	EUR	Female	45-49	Control	NA	NA	NA	NA
GP2-ID-92	22/32	1	WGS	EUR	Male	80-84	Control	NA	NA	NA	NA
GP2-ID-93	22/32	1	WGS	EUR	Male	75-79	PD	NA	NA	Not Reported	NA
GP2-ID-94	22/33	1	WGS	EUR	Female	80-84	PD	66		Not Reported	NA
GP2-ID-95	22/32	1	WGS	EUR	Female	NA	PSP	NA	NA	Not Reported	NA
GP2-ID-96	30/32	0	WGS	EAS	Female	80-84	PD	73	81	No	NA
GP2-ID-97	32/32	1	WGS	EAS	Female	70-74	PD	53	53	Yes	NA
GP2-ID-98	22/32	1	WGS	EUR	Female	55-59	Control	NA	NA	Yes	NA
GP2-ID-99	22/34	0	WGS	EUR	Female	70-74	PD	NA	64	Yes	NA
GP2-ID-100	22/32	2	WGS	EUR	Male	70-74	PD	NA	67	No	NA
GP2-ID-101	22/34	1	WGS	EUR	Male	60-64	PD	NA	58	Yes	NA
GP2-ID-102	22/32	1	WGS	EUR	Female	65-69	PSP	NA	63	No	NA
GP2-ID-103	22/32	1	WGS	EUR	Female	55-59	PD	42	NA	Yes	NA
GP2-ID-104	22/32	2	WGS	EUR	Male	65-69	PD	53	NA	Yes	NA
GP2-ID-105	22/32	1	WGS	EUR	Female	45-49	PD	48	49	Yes	Yes
GP2-ID-106	22/32	4	WGS	EUR	Male	70-74	PD	69	72	Yes	Yes
GP2-ID-107	22/32	1	WGS	EUR	Male	65-69	PD	61	62	Yes	Yes
GP2-ID-108	22/34	2	WGS	EUR	Male	NA	PD	39	NA	No	NA
GP2-ID-109	22/33	1	WGS	EUR	Male	NA	PD	39	NA	Not Reported	NA
GP2-ID-110	22/32	1	CES	EUR	Male	65-69	PD	60	63	NA	NA
GP2-ID-111	22/32	1	CES	EUR	Female	65-69	PD	63	65	No	NA
GP2-ID-112	26/33	2	CES	NA	Female	80-84	PD	71	72	No	NA
GP2-ID-113	23/32	1	CES	AFR	Male	55-59	PD	44	45	Yes	NA
GP2-ID-114	22/32	1	CES	NA	Male	75-79	PD	73	73	No	NA
GP2-ID-115	22/32	1	CES	EUR	Male	65-69	PD	65	67	No	NA
GP2-ID-116	23/32	0	CES	AAC	Female	60-64	PD	49	58	No	NA
GP2-ID-117	22/33	1	CES	EUR	Female	75-79	PD	75	75	No	NA
GP2-ID-118	27/32	1	CES	EUR	Male	60-64	PD	NA	NA	No	NA
GP2-ID-119	22/33	1	CES	NA	Female	75-79	PD	69	71	No	NA
GP2-ID-120	27/33	1	CES	CAH	Female	75-79	PD	74	74	Yes	NA
GP2-ID-121	22/32	1	CES	NA	Female	55-59	PD	NA	NA	Yes	NA
GP2-ID-122	22/32	1	CES	NA	Female	NA	PD	NA	NA	NA	NA
* CES ancestry prediction is based on the prediction of matching NBA data.
